# Supplementary material for: Elevation of circulating TNF receptor 2 in cancer: A systematic meta-analysis for its potential as a diagnostic cancer biomarker
Source: Front Immunol. 2022 Nov 16;13:918254. doi: 10.3389/fimmu.2022.918254 (PMC9708892; doi:10.3389/fimmu.2022.918254)
Supplement: Supplementary file 1 [file Table_1.xlsx]

## Sheet: Diagnosis
Title of study	Last name of the first authour	Name of Journal	Year	Cancer Type	Country of study	Type of Study	Biological liquid used	Population ethnicity	median/mean age control/case	gender M% control/case	Total participant control/case	STROBE 1: Participant selection	STROBE 2: Introduction	STROBE 3: Study design	STROBE 4: Sample handling protocol	STROBE 5: Results	STROBE 6: Outcome	STROBE TOTAL
Increased serum levels of soluble receptors for tumor necrosis factor in cancer patients	Aderka	Cancer Res	1991	All cancers	Israel	Case-control study	Plasma	Caucasians	51/65	-	40/59	1	1	1	1	1	1	6
Tumour necrosis factor (TNF) soluble receptors in malignant melanoma: correlation with soluble ICAM-1 levels	Viac	Eur J Cancer	1996	Melanoma	France	Case-control study	Serum	-	matched/28-77	49/49	16/53	1	1	1	1	1	1	6
Plasma levels of tumour necrosis factor and its soluble receptors correlate with clinical features and outcome of Hodgkin's disease patients	Warzocha	Br J Cancer	1998	Hodgkin's lymphoma	France	Case-control study	Plasma	-	30/37	75/62	20/61	1	1	1	1	1	1	6
Serum levels of p55 and p75 soluble TNF receptors in adult acute leukaemia at diagnosis: correlation with clinical and biological features and outcome	Vinante	Br J Haematol	1998	Leukemia	Italy	Case-control study	Serum	-	control unknown, aml 49, all 27	control unknown, aml 49, all 64	88/aml 82/all 44	1	1	1	1	1	1	6
Soluble TNF and IL-2 receptors in patients with breast cancer	Tesarová	Med Sci Monit	2000	Breast cancer	Czech Republic	Case-control study	Serum	Caucasians	control unknown, 60	0/0	7/31	1	1	1	1	1	1	6
Detection of TNF inhibitors (soluble receptors) in the sera and tumor cyst fluid of patients with malignant astrocytomas of the brain	Ammirati	Front Biosci	2001	Astrocytoma	United States	Case-control study	Serum	-	42/53	50/49	20/23	1	1	1	1	1	1	6
Leptin role in advanced lung cancer. A mediator of the acute phase response or a marker of the status of nutrition?	Alemán	Cytokine	2002	Lung cancer	Spain	Case-control study	Serum	Caucasians	58/62	87/88	30/76	1	1	1	1	1	1	6
No association between serum levels of tumor necrosis factor-alpha (TNF-alpha) or the soluble receptors sTNFR1 and sTNFR2 and breast cancer risk	Krajcik	Cancer Epidemiol Biomarkers Prev	2003	Breast cancer	United States	Case-control study	Serum	Caucasians	41/55	0/0	46/46	1	1	1	1	1	1	6
ErbB-2/HER-2 protein expression, serum tumour necrosis factor-_ (TFM-_) and soluble tumour necrosis factor receptor-2 (TNFR-2) concentrations in human carcinoma of the uterine cervix	Melczer	Eur J Gynaecol Oncol	2003	Cervical cancer	Hungary	Case-control study	serum	Caucasians	45/48	-	64/91	1	1	1	1	1	1	3
Serum tumor necrosis factor alpha receptors p55/p75 ratio and ovarian cancer detection	Rzymski	Int. J. Gynecol. Obstet	2005	ovarian cancer	Poland	Case-control study	Serum	Caucasians	-	0/0	16/51	1	1	1	1	1	1	6
Host immune status and incidence of hepatocellular carcinoma among subjects infected with hepatitis C virus: a nested case-control study in Japan	Suruki	Cancer Epidemiol Biomarkers Prev	2006	Hepatocarcinoma	United States	Case-control study	Serum	Japanese	64/62	64/64	117/39	1	1	1	1	1	1	6
Plasma cytokine and soluble receptor signature predicts outcome of patients with classical Hodgkin's lymphoma: a study from the Groupe d'Etude des Lymphomes de l'Adulte	Casasnovas	J Clin Oncol	2007	Hodgkin's lymphoma	France	Case-control study	Plasma	Caucasians	32/33	53/56	32/519	1	1	1	1	1	1	6
Prognostic value of circulating chromogranin A and soluble tumor necrosis factor receptors in advanced nonsmall cell lung cancer	Gregorc	Cancer	2007	Nonsmall cell lung cancer	Italy	Case-control study	Serum	Caucasians	matched/>18	83/83	50/88	1	1	1	1	1	1	6
Circulating levels of TNF-alpha and its soluble receptors in the plasma of patients with epithelial ovarian cancer	Dobrzycka	Eur Cytokine Netw	2009	Epithelial ovarian cancer	Poland	Case-control study	Plasma	Caucasians	53/58	0/0	30/126	1	1	1	1	1	1	6
Circulating cytokines and risk of B-cell non-Hodgkin lymphoma: a prospective study	Gu	Cancer Causes Control	2010	non-Hodgkin lymphoma	USA	Case-control study	Serum	Caucasians	55/55	-	184/92	1	1	1	1	1	1	6
Inflammatory markers are associated with risk of colorectal cancer and chemopreventive response to anti-inflammatory drugs	Chan	Gastroenterology	2011	Colorectal cancer	United States	Case-control study	Plasma	Caucasians	59/59	-	555/280	1	1	1	1	1	1	6
Tumor necrosis factor (TNF)-α, soluble TNF receptors and endometrial cancer risk: the EPIC study	Dossus	Int J Cancer	2011	Endometrial cancer	Germany	Case-control study	Plasma	-	57/57	0/0	518/270	1	1	1	1	1	1	6
Prediagnostic serum levels of cytokines and other immune markers and risk of non-hodgkin lymphoma	Purdue	Cancer Res	2011	Non-Hodgkin's lymphoma	United States	Case-control study	Serum	Caucasians	65/65	63/63	297/297	1	1	1	1	1	1	6
Circulating inflammation markers and risk of epithelial ovarian cancer	Clendenen	Cancer Epidemiol Biomarkers Prev	2011	Epithelial ovarian cancer	United States	Case-control study	Serum and Plasma	-	55/54	0/0	432/230	1	1	1	1	1	1	6
Inflammation marker and risk of pancreatic cancer: a nested case-control study within the EPIC cohort	Grote	Br J Cancer	2012	Pancreatic cancer	Germany	Case-control study	Serum	-	58/58	52/52	455/455	1	1	1	1	1	1	6
Higher serum levels of tumour necrosis factor and its soluble receptors are associated with ovarian tumours	Mielczarek-Palacz	Arch Med Sci	2012	Ovarian cancer	Poland	Case-control study	Serum	-	47/47	0/0	70/125	1	1	1	1	1	1	6
Increased tumor necrosis factor receptor 1 expression in human colorectal adenomas	Hosono	World J Gastroenterol	2012	Colorectal cancer	Japan	Case-control study	Serum	Japanese	68/68	58/75	34/62	1	1	1	1	1	1	6
Adipocytokines, inflammation, and breast cancer risk in postmenopausal women: a prospective study	Gross	Cancer Epidemiol Biomarkers Prev	2013	Breast Cancer	United States	Case-control study	Plasma	-	62/62	0/0	272/272	1	1	1	1	1	1	6
A prospective study of circulating C-reactive protein, interleukin-6, and tumor necrosis factor _ receptor 2 levels and risk of ovarian cancer.	Poole	Am J Epidemiol	2013	mixed Ovarian Cancer	United States	Case-control study	Plasma	-	65/65	0/0	216/518	1	1	1	1	1	1	6
Serum level of soluble tumor necrosis factor receptor 2 is associated with the outcome of patients with diffuse large B-cell lymphoma treated with the R-CHOP regimen	Nakamura	Eur J Haematol	2013	Large B-cell lymphoma	Japan	Case-control study	Serum	Japanese	>61	control unknown/ 56.5	control unknown/154	1	1	1	1	1	1	6
Pro-inflammatory adipokines as predictors of incident cancers in a Chinese cohort of low obesity prevalence in Hong Kong	Yeung	PLoS One	2013	All cancers	Hong Kong	Case-control study	Serum	Chinese	51/61	45/59	1800/99	1	1	1	1	1	1	6
A prospective study of 67 serum immune and inflammation markers and risk of non-Hodgkin lymphoma	Purdue	Blood	2013	Non-Hodgkin's lymphoma	United States	Case-control study	Serum	Caucasians	64/64	64/64	301/301	1	1	1	1	1	1	6
A prospective study of plasma inflammatory markers and risk of colorectal cancer in men	Song	Br J Cancer	2013	Colorectal Cancer	United States	Case-control study	Plasma	Caucasians	66/66	-	532/274	1	1	1	1	1	1	6
A case-control study of pre-operative levels of serum neutrophil gelatinase-associated lipocalin and other potential inflammatory markers in colorectal cancer	Duvillard	BMC Cancer	2014	Colorectal cancer	France	Case-control study	Serum	-	66/70	57/61	252./224	1	1	1	1	1	1	6
Circulating soluble cytokine receptors and colorectal cancer risk	Ho	Cancer Epidemiol Biomarkers Prev	2014	Colorectal cancer	United States	Case-control study	Plasma	Caucasians	50-79	0/0	814/433	1	1	1	1	1	1	6
Circulating Inflammation Markers, Risk of Lung Cancer, and Utility for Risk Stratification	Shiels	J Natl Cancer Inst	2015	Lung cancer	United States	Case-control study	Serum	Caucasians	55-74	60/60	625+592/526x2	1	1	1	1	1	1	6
Elevated serum sCD23 and sCD30 up to two decades prior to diagnosis associated with increased risk of non-Hodgkin lymphoma	Purdue	Leukemia	2015	Non-Hodgkin's lymphoma	United States	Case-control study	serum	-	57.5/57.5	-	325/272	1	1	1	1	1	1	6
Inflammatory biomarkers, aspirin, and risk of colorectal cancer: Findings from the physicians' health study	Kim	Cancer Epidemiol	2016	Colorectal cancer	United States	Case-control study	Plasma	-	46/49	-	446/268	1	1	1	1	1	1	6
Plasma inflammatory markers and risk of advanced colorectal adenoma in women.	Song	Cancer Prev Res	2016	Colorectal cancer	United States	Case-control study	Plasma	-	56/56	-	757/757	1	1	1	1	1	1	6
Correlation of higher levels of soluble TNF-R1 with a shorter survival, independent of age, in recurrent glioblastoma	Ahluwalia	J Neurooncol	2017	Glioblastoma	United States	Case-control study	Plasma	-	49/54	0.828125	58/112	1	1	1	1	1	1	6
Circulating inflammatory proteins and gallbladder cancer: Potential for risk stratification to improve prioritization for cholecystectomy in high-risk regions.	Koshiol	Cancer Epidemiol	2018	Gallbladder cancer	United States	Case-control study	Serum	-	65/67	41/45	150/144	1	1	1	1	1	1	6
TNF-R2 in tumor microenvironment as prognostic factor in epithelial ovarian cancer	Nomelini	Clin Exp Med	2018	Epithelial ovarian cancer	Brazil	Case-control study	Serum	Hispanic	-	-	46/17	1	1	1	1	1	1	6
Elevated adiponectin and sTNFRII serum levels can predict progression to hepatocellular carcinoma in patients with compensated HCV1 cirrhosis	Bastard	Eur Cytokine Netw	2018	Hepatocarcinoma	France	Case-control study	Serum	Caucasians	59/60	62/63	96/59	1	1	1	1	1	1	6
Aberrant frequency of TNFR2+ Treg and related cytokines in patients with CIN and cervical cancer.	Zhang	Oncotarget	2018	Cervical cancer	China	Case-control study	Plasma	Chinese	34/47	-	30/72	1	1	1	1	1	1	6
Prediagnostic circulating markers of inflammation and risk of oesophageal adenocarcinoma: a study within the National Cancer Institute Cohort Consortium	Cook	Gut	2019	Oesophageal carcinoma	United States	Case-control study	Serum	Caucasians	63/63	77/77	296/296	1	1	1	1	1	1	6
Proteomic profiling of HTLV-1 carriers and ATL patients reveals sTNFR2 as a novel diagnostic biomarker for acute ATL	Guerrero	Blood Adv	2020	Leukemia	Japan	Case-control study	Plasma	Japanese	-	-	30/68	1	1	1	1	1	1	6
Plasma inflammatory biomarkers and modifiable lifestyle factors associated with colorectal cancer risk	Kim	Clin Nutr	2020	Colorectal cancer	South Korea	Case-control study	Plasma	South Korean	56/56	68/68	1845/697	1	1	1	1	1	1	6
Association between pre-diagnostic circulating adipokines and colorectal cancer and adenoma in the CLUE II cohort	Marrone	Cancer Causes Control	2021	Colorectal cancer and colorectal adenoma cancer	United States	Case-control study	Plasma	Caucasians	65/65	46/46	193/193 and 131/131	1	1	1	1	1	1	6
Pre-diagnostic levels of sVEGFR2, sTNFR2, sIL-2R_ and sIL-6R are associated with glioma risk: A nested case-control study of repeated samples.	Wu	Cancer Med.	2022	Glioma and glioblastoma	Sweden	Case-control study	Plasma	-	62/62	64/64	133/133	1	1	1	1	1	1	6
Evaluation of soluble tumour necrosis factor alpha receptors p55 and p75 in ovarian cancer patients	Opala	Eur J Gynaecol Oncol	2005	Ovarian cancer	Poland	Case-control study	Serum	Caucasians	28/51		16/51	1	0	1	1	0	0	6
